# Supplementary material for: Two gates mediate NMDA receptor activity and are under subunit-specific regulation
Source: Nat Commun. 2023 Mar 23;14:1623. doi: 10.1038/s41467-023-37260-y (PMC10036335; doi:10.1038/s41467-023-37260-y)
Supplement: Supplementary file 4 — Source Data [file 41467_2023_37260_MOESM4_ESM.xlsx]

## Sheet: Fig2 & SFigs 1 & 2. N1N2A
	rN1/rN2A		Data in some form is used in Figure 2,Supplementary Figures 1 & 2, and Supplementary Tables 1-4.
EDTA	0.01 mM
pH	8	Overall							Clusters											Closed Components (ms, %)																Open Components (ms, %)
dead time	20 us	I	length	# events	eq. Po	MCT	MOT		Tcrit	# events	Min Dur	Po	MCT	MOT	cluster	events/	intercluster	Pcluster		t1	a1	mean	t2	a2	mean	t3	a3	mean	t4	a4	mean	t5	a5	mean		t1	a1	mean	t2	a2	mean	t3	a3	mean	t4	a4	mean
Comments	data file	(pA)	(min)			(ms)	(ms)		(ms)		(ms)				(sec)	cluster	(sec)					duration			duration			duration			duration			duration				duration			duration			duration			duration
0.1mmEDTA	ja071215-08	-7.05		135766	0.72	2.3891	6.0871		54.7	247706		0.83	1.30854	6.03	16.93	14631.2	4.19	0.80161		0.1822	0.477	0.0869094	1.7378	0.3893	0.676526	3.8793	0.1275	0.494611	11.447	0.0053	0.0606691	1123.16	0.0009	1.01084		0.4794	0.0413	0.0197992	12.6169	0.9587	12.0958
0.01mmEDTA	ja071515-02	-6.7		185826	0.69	2.76	6.16		80.5	370644		0.85	1.2323	6.14918	7.4	50087	1.5	0.831461		0.1529	0.4868	0.0744317	1.5044	0.3328	0.500664	3.4839	0.1774	0.618044	26.3147	0.0016	0.0421035	1090.81	0.0014	1.52714		0.4796	0.0407	0.0195197	12.7709	0.9593	12.2511
0.05mmEDTA	ja071915-02	-7.8		117853	0.71	2.286	5.6106		88.1	235346		0.85	1.3956	5.59	12.9	18243.9	1.6	0.889655		0.127171	0.433956	0.0551866	1.212	0.281208	0.340824	3.26897	0.279515	0.913726	24.32	0.0004258	0.0103555	804.211	0.00163	1.31086		0.1275	0.1905	0.0242888	6.8741	0.8095	5.56458
0.05mmEDTA	ag072215-06	-7.2		75852	0.7	2.16	4.94		115.2	154055		0.77	1.44189	4.84	13.92	11067.2	1.466	0.904719
0.05mmEDTA	ja030716-01	-7.2		132454	0.68	2.46	5.29		111.9	264849		0.76	1.56462	5.27584	16.27	16278.4	2.082	0.886552		0.1195	0.457	0.0546115	0.923	0.288	0.265824	3.78	0.2335	0.88263	17.997	0.0208	0.374338	1490.9	0.0006	0.89454		0.1567	0.1808	0.0283314	6.405	0.8192	5.24698
0.05mmEDTA	ja012117-02	-6		80530	0.6196	3.09	5.0406		64.56	162712		0.74	1.70106	4.96	7.17	22693.4	1.397	0.836932		0.2421	0.3429	0.0830161	1.2937	0.4303	0.556679	4.2996	0.2081	0.894747	11.3	0.0171	0.19323	819.12	0.0016	1.31059		1.7126	0.4914	0.841572	8.2164	0.5086	4.17886
	ja033117-01	-6.6		342913	0.7235	1.8822	4.92		42.7	684328		0.818	1.06	4.91257	15.49	44178.7	2.06	0.882621		0.1396	0.4667	0.0651513	0.9437	0.2665	0.251496	2.5092	0.2505	0.628555	9.2541	0.151	1.39737	588.262	0.0013	0.764741		0.109	0.1869	0.0203721	2.7081	0.1736	0.470126
0.05mmEDTA	mh090119-06	-6.7		89771	0.8434	1.51	8.1369		61.7857	179396		0.903727	0.845476	8.11512	16.15	11108.1	1.176	0.932125		0.1082	0.5497	0.0594775	1.0839	0.35	0.379365	2.9007	0.084	0.243659	10.6976	0.0156	0.166883	884.93	0.0007	0.619451		0.1661	0.1582	0.026277	2.9196	0.3364	0.982153	11.13	0.4478	4.98401	36.84	0.0576	2.12198
	mh072420_02	-6.7765		197172	0.571	4.5683	6.0799		139.426	393830		0.746133	2.04982	6.06498	18.8918	20846.6	5.80846	0.764843		0.1686	0.4885	0.0823611	2.3005	0.3344	0.769287	6.1005	0.171	1.04319	33.6665	0.0048	0.161599	2092.57	0.0012	2.51109		0.2011	0.2442	0.0491086	3.7542	0.1635	0.613812	8.5959	0.5401	4.64265	14.4508	0.0522	0.754332
	mh073020_01	-7.136		149285	0.6485	2.6839	4.9525		105.27	298196		0.731989	1.79427	4.93656	13.2832	22449.2	1.68764	0.887271		0.1725	0.5035	0.0868537	1.9733	0.2837	0.559825	4.9495	0.2067	1.02306	27.7156	0.005	0.138578	871.418	0.001	0.871418		0.1892	0.3018	0.0571006	2.7875	0.2266	0.631648	8.5539	0.4555	3.8963	21.6419	0.016	0.34627
	mh081220_04	-6.2558		391784	0.6023	4.5709	6.9227		99.0547	781732		0.835278	1.34665	6.91335	9.32238	83855.4	3.61727	0.720451		0.1683	0.5196	0.0874487	1.9278	0.372	0.717142	4.7741	0.105	0.50128	42.2204	0.0013	0.0548865	1539.4	0.0021	3.23273		0.1493	0.1743	0.026023	4.3854	0.187	0.82007	9.1184	0.6175	5.63061	20.0482	0.0213	0.427027
	mh082120_03	-6.6229		149867	0.7435	3.1187	9.0393		145.207	299108		0.851746	1.55393	9.02641	9.28839	32202.4	1.36678	0.871726		0.169	0.5406	0.0913614	1.7798	0.3503	0.623464	4.8922	0.0973	0.476011	40.6826	0.01	0.406826	840.402	0.0018	1.51272		0.179	0.1484	0.0265636	3.2971	0.0604	0.199145	10.6359	0.7583	8.0652	22.114	0.0329	0.727551
	mh082820_04	-5.926		69019	0.7207	3.385	8.7334		121.013	137682		0.837735	1.67302	8.72389	10.566	13030.6	1.73397	0.859027		0.1648	0.4965	0.0818232	2.0128	0.3396	0.683547	4.3327	0.1544	0.668969	38.6985	0.0074	0.286369	754.908	0.0022	1.6608		0.177	0.2009	0.0355593	4.7728	0.1029	0.491121	11.1514	0.6647	7.41234	24.6339	0.0314	0.773504
	mh090420_01	-6.7823		100076	0.7718	2.3311	7.8826		105.171	199860		0.848661	1.38566	7.86706	12.7209	15711.2	1.28109	0.908507		0.1418	0.5418	0.0768272	1.6118	0.306	0.493211	4.7499	0.1465	0.69586	31.6456	0.0045	0.142405	741.499	0.0012	0.889799		0.1947	0.2532	0.049298	2.2855	0.1118	0.255519	8.8818	0.4198	3.72858	17.7916	0.2152	3.82875
	mh091820_03	-6.2877		341680	0.6734	3.0491	6.2882		50.9703	682405		0.859995	1.00347	6.27339	12.6087	54121.6	3.48552	0.783431		0.1088	0.5319	0.0578707	0.4409	0.1509	0.0665318	2.2927	0.2849	0.65319	7.3326	0.0311	0.228044	1846.83	0.0011	2.03151		0.1449	0.2024	0.0293278	3.9318	0.2429	0.955034	8.8916	0.5042	4.48314	15.8556	0.0505	0.800708
	mh100220_03	-5.9237		201357	0.524	5.2127	5.7394		69.923	401088		0.751927	1.87864	5.73639	4.51519	88830.8	1.96686	0.696568		0.1629	0.4498	0.0732724	1.4037	0.2222	0.311902	4.1481	0.3122	1.29504	16.504	0.0128	0.211251	1099.94	0.003	3.29982		0.1249	0.2387	0.0298136	1.5963	0.056	0.0893928	7.6059	0.6707	5.10128	14.4261	0.0346	0.499143
	mean	-6.68506			0.683856	2.96606	6.36395		90.9675	5492937		0.811574	1.45218	6.33842	12.3392	32458.5	2.27616	0.841094		0.155225	0.48575	0.0744402	1.47661	0.313147	0.479753	4.02409	0.189234	0.735504	23.3197	0.0192484	0.258327	1105.89	0.00144867	1.5632		0.306067	0.20358	0.0855303	5.28811	0.381093	2.98969	9.39609	0.564289	5.32712	20.8669	0.0568556	1.14214
	count	16		2761205	16	16	16		16			16	16	16	16	16	16	16		15	15	15	15	15	15	15	15	15	15	15	15	15	15	15		15	15	15	15	15	15	9	9	9	9	9	9
	SEM	0.130809			0.0196223	0.257653	0.34584		7.91738			0.0132432	0.0816716	0.348478	1.00358	6265.1	0.327477	0.0174011		0.00876227	0.0137324	0.00331775	0.129504	0.0178093	0.0525632	0.264525	0.0186116	0.0700119	3.14253	0.00966055	0.0866102	114.032	0.000163698	0.22119		0.104753	0.027398	0.0540846	0.906176	0.0870456	1.0739	0.421228	0.039503	0.498462	2.32551	0.0203395	0.378428

## Sheet: Fig2 & SFigs 1 & 2 
	N1/N2A		Data in some form is used in Figure 2,Supplementary Figures 1 & 2, and Supplementary Tables 1-4.
EDTA	0.01 mM
pH	8		Closed Components (ms, %)																Open Components (ms, %)
dead time	20 us		t1	a1	mean	t2	a2	mean	t3	a3	mean	t4	a4	mean	t5	a5	mean		t1	a1	mean	t2	a2	mean	t3	a3	mean	t4	a4	mean
Comments	data file				duration			duration			duration			duration			duration				duration			duration			duration			duration
0.1mmEDTA	ja071215-08		0.1822	0.477	0.0869094	1.7378	0.3893	0.676526	3.8793	0.1275	0.494611	11.447	0.0053	0.0606691	1123.16	0.0009	1.01084		0.4794	0.0413	0.0197992	12.6169	0.9587	12.0958
0.01mmEDTA	ja071515-02		0.1529	0.4868	0.0744317	1.5044	0.3328	0.500664	3.4839	0.1774	0.618044	26.3147	0.0016	0.0421035	1090.81	0.0014	1.52714		0.4796	0.0407	0.0195197	12.7709	0.9593	12.2511
0.05mmEDTA	ja071915-02		0.127171	0.433956	0.0551866	1.212	0.281208	0.340824	3.26897	0.279515	0.913726	24.32	0.0004258	0.0103555	804.211	0.00163	1.31086		0.1275	0.1905	0.0242888	6.8741	0.8095	5.56458
0.05mmEDTA	ag072215-06
0.05mmEDTA	ja030716-01		0.1195	0.457	0.0546115	0.923	0.288	0.265824	3.78	0.2335	0.88263	17.997	0.0208	0.374338	1490.9	0.0006	0.89454		0.1567	0.1808	0.0283314	6.405	0.8192	5.24698
0.05mmEDTA	ja012117-02		0.2421	0.3429	0.0830161	1.2937	0.4303	0.556679	4.2996	0.2081	0.894747	11.3	0.0171	0.19323	819.12	0.0016	1.31059		1.7126	0.4914	0.841572	8.2164	0.5086	4.17886
	ja033117-01		0.1396	0.4667	0.0651513	0.9437	0.2665	0.251496	2.5092	0.2505	0.628555	9.2541	0.151	1.39737	588.262	0.0013	0.764741		0.109	0.1869	0.0203721	2.7081	0.1736	0.470126
0.05mmEDTA	mh090119-06		0.1082	0.5497	0.0594775	1.0839	0.35	0.379365	2.9007	0.084	0.243659	10.6976	0.0156	0.166883	884.93	0.0007	0.619451		0.1661	0.1582	0.026277	2.9196	0.3364	0.982153	11.13	0.4478	4.98401	36.84	0.0576	2.12198
	mh072420_02		0.1686	0.4885	0.0823611	2.3005	0.3344	0.769287	6.1005	0.171	1.04319	33.6665	0.0048	0.161599	2092.57	0.0012	2.51109		0.2011	0.2442	0.0491086	3.7542	0.1635	0.613812	8.5959	0.5401	4.64265	14.4508	0.0522	0.754332
	mh073020_01		0.1725	0.5035	0.0868537	1.9733	0.2837	0.559825	4.9495	0.2067	1.02306	27.7156	0.005	0.138578	871.418	0.001	0.871418		0.1892	0.3018	0.0571006	2.7875	0.2266	0.631648	8.5539	0.4555	3.8963	21.6419	0.016	0.34627
	mh081220_04		0.1683	0.5196	0.0874487	1.9278	0.372	0.717142	4.7741	0.105	0.50128	42.2204	0.0013	0.0548865	1539.4	0.0021	3.23273		0.1493	0.1743	0.026023	4.3854	0.187	0.82007	9.1184	0.6175	5.63061	20.0482	0.0213	0.427027
	mh082120_03		0.169	0.5406	0.0913614	1.7798	0.3503	0.623464	4.8922	0.0973	0.476011	40.6826	0.01	0.406826	840.402	0.0018	1.51272		0.179	0.1484	0.0265636	3.2971	0.0604	0.199145	10.6359	0.7583	8.0652	22.114	0.0329	0.727551
	mh082820_04		0.1648	0.4965	0.0818232	2.0128	0.3396	0.683547	4.3327	0.1544	0.668969	38.6985	0.0074	0.286369	754.908	0.0022	1.6608		0.177	0.2009	0.0355593	4.7728	0.1029	0.491121	11.1514	0.6647	7.41234	24.6339	0.0314	0.773504
	mh090420_01		0.1418	0.5418	0.0768272	1.6118	0.306	0.493211	4.7499	0.1465	0.69586	31.6456	0.0045	0.142405	741.499	0.0012	0.889799		0.1947	0.2532	0.049298	2.2855	0.1118	0.255519	8.8818	0.4198	3.72858	17.7916	0.2152	3.82875
	mh091820_03		0.1088	0.5319	0.0578707	0.4409	0.1509	0.0665318	2.2927	0.2849	0.65319	7.3326	0.0311	0.228044	1846.83	0.0011	2.03151		0.1449	0.2024	0.0293278	3.9318	0.2429	0.955034	8.8916	0.5042	4.48314	15.8556	0.0505	0.800708
	mh100220_03		0.1629	0.4498	0.0732724	1.4037	0.2222	0.311902	4.1481	0.3122	1.29504	16.504	0.0128	0.211251	1099.94	0.003	3.29982		0.1249	0.2387	0.0298136	1.5963	0.056	0.0893928	7.6059	0.6707	5.10128	14.4261	0.0346	0.499143
	mean		0.155225	0.48575	0.0744402	1.47661	0.313147	0.479753	4.02409	0.189234	0.735504	23.3197	0.0192484	0.258327	1105.89	0.00144867	1.5632		0.306067	0.20358	0.0855303	5.28811	0.381093	2.98969	9.39609	0.564289	5.32712	20.8669	0.0568556	1.14214
	count		15	15	15	15	15	15	15	15	15	15	15	15	15	15	15		15	15	15	15	15	15	9	9	9	9	9	9
	SEM		0.00876227	0.0137324	0.00331775	0.129504	0.0178093	0.0525632	0.264525	0.0186116	0.0700119	3.14253	0.00966055	0.0866102	114.032	0.000163698	0.22119		0.104753	0.027398	0.0540846	0.906176	0.0870456	1.0739	0.421228	0.039503	0.498462	2.32551	0.0203395	0.378428
	N1(G815A)/N2A
EDTA	0.01 mM
pH	8		Closed Components (ms, %)																Open Components (ms, %)
dead time	20 us		t1	a1	mean	t2	a2	mean	t3	a3	mean	t4	a4	mean	t5	a5	mean		t1	a1	mean	t2	a2	mean	t3	a3	mean	t4	a4
Comments	data file				duration			duration			duration			duration			duration				duration			duration			duration
	ja020817-04		0.2872	0.0448	0.0128666	3.6938	0.2301	0.849943	21.1678	0.6579	13.9263	62.168	0.0549	3.41302	1062.48	0.0124	13.1747		0.1422	0.5431	0.0772288	0.4426	0.4365	0.193195	1.1662	0.0204	0.0237905
	ja052317-03		0.3135	0.0251	0.00786885	7.7707	0.1105	0.858662	32.0525	0.7223	23.1515	78.9884	0.1359	10.7345	828.411	0.00616	5.10301		0.2139	0.6484	0.138693	0.5366	0.3513	0.188508	5.82	0.001	0.00582
	ja052517-04		0.294	0.0172	0.0050568	25.5594	0.5322	13.6027	69.3333	0.4199	29.1131	665.083	0.0277	18.4228	2354.81	0.003	7.06442		0.1687	0.6217	0.104881	0.4285	0.3509	0.150361
	ja020118-01		0.1984	0.0375	0.00744	2.6436	0.0644	0.170248	13.5663	0.7025	9.53033	30.5807	0.1908	5.8348	313.35	0.0047	1.47275		0.1899	0.4552	0.0864425	0.6151	0.5378	0.330801
	ja053119-01		0.2151	0.0324	0.00696924	6.34	0.2683	1.70102	19.5042	0.6442	12.5646	73.0127	0.0491	3.58492	765.39	0.0059	4.5158		0.1346	0.5198	0.0699651	0.4658	0.4735	0.220556	1.28	0.0067	0.008576
	ja060519-05		0.3263	0.0289	0.00943007	10.07	0.434	4.37038	31.84	0.5242	16.6905	277.89	0.0117	3.25131	2522.3	0.0011	2.77453		0.113	0.564	0.063732	0.3633	0.4321	0.156982	1.3876	0.0038	0.00527288
	ja060719-03		0.6294	0.0796	0.0501002	5.6627	0.1621	0.917924	21.3451	0.7186	15.3386	71.92	0.034	2.44528	570.7	0.0058	3.31006		0.0943	0.6342	0.0598051	0.3439	0.3635	0.125008	2.7077	0.0023	0.00622771
	mh081320-02		0.2222	0.0311	0.00691042	3.389	0.1842	0.624254	14.192	0.6394	9.07436	37.1898	0.1435	5.33674	612.831	0.0019	1.16438		0.1748	0.5095	0.0890606	0.4781	0.4832	0.231018	1.2851	0.0073	0.00938123
	mh082120-02		0.157399	0.03372	0.00530749	3.0664	0.1278	0.391886	19.8706	0.6617	13.1484	52.9395	0.174	9.21147	1322.58	0.0028	3.70324		0.1266	0.6151	0.0778717	0.4532	0.3826	0.173394	2.6716	0.0023	0.00614468
	mean		0.293722	0.0367022	0.0124389	7.57729	0.234844	2.60967	26.9858	0.6323	15.8375	149.975	0.0912889	6.91499	1150.32	0.00486222	4.6981		0.150889	0.567889	0.0852977	0.458567	0.423489	0.196647	2.33117	0.00625714	0.00931614
	count		9	9	9	9	9	9	9	9	9	9	9	9	9	9	9		9	9	9	9	9	9	7	7	7
	SEM		0.0461191	0.00594073	0.00477162	2.39246	0.0517812	1.43667	5.72346	0.0331216	2.16612	69.0063	0.023041	1.71878	262.141	0.00112506	1.21995		0.012883	0.0220649	0.00809689	0.0274969	0.0220882	0.0201443	0.63389	0.00251802	0.00247956
				ratio	0.167099	0.832901		5.43962			21.5329			26.7683			3.00543				0.997281			0.065775			0.00174881
				relative error	0.0660865			3.00661			2.95414			6.76593			0.80044				0.494527			0.135762			0.00922091
	N1/N2A(G819A)
EDTA	0.01 mM
pH	8		Closed Components (ms, %)																Open Components (ms, %)
dead time	20 us		t1	a1	mean	t2	a2	mean	t3	a3	mean	t4	a4	mean	t5	a5	mean		t1	a1	mean	t2	a2	mean	t3	a3	mean	t4	a4
Comments	data file				duration			duration			duration			duration			duration				duration			duration			duration
	ja011817-01		0.2216	0.1815	0.0402204	9.3439	0.2233	2.08649	31.0453	0.5549	17.227	208.281	0.0163	3.39499	4184.86	0.024	100.437		0.1267	0.2302	0.0291663	2.59	0.383	0.99197	4.3859	0.3868	1.69647
too short	ja041917-03
	ja012918-02		0.2103	0.1991	0.0418707	11.9777	0.349	4.18022	34.4745	0.4055	13.9794	1523.11	0.0259	39.4486	6680.32	0.0205	136.947		0.1177	0.371	0.0436667	1.6694	0.2031	0.339055	3.4833	0.4259	1.48354
	ja013018-01		0.2035	0.1756	0.0357346	2.8302	0.0615	0.174057	16.9063	0.6156	10.4075	50.85	0.1211	6.15794	3396.91	0.0262	88.9991		0.1423	0.2683	0.0381791	3.3764	0.6204	2.09472	6.8077	0.1112	0.757016
	ja060619-01		0.2314	0.2082	0.0481775	3.79	0.1671	0.633309	17.9276	0.4911	8.80424	528.073	0.0897	47.3681	5422.93	0.0439	238.067		0.1266	0.3324	0.0420818	4.0456	0.6676	2.70084
	mh072920-01		0.4476	0.1218	0.0545177	7.661	0.1603	1.22806	29.9428	0.5171	15.4834	205.775	0.1377	28.3352	2126.21	0.0631	134.164		0.1179	0.1509	0.0177911	2.0017	0.4987	0.998248	3.9284	0.3479	1.36669	45.972	0.0025
	mh072920-02		0.142	0.1725	0.024495	7.1317	0.2194	1.56469	33.5824	0.5407	18.158	471.694	0.0255	12.0282	5969.01	0.0418	249.505		0.0943	0.3153	0.0297328	0.9558	0.1609	0.153788	2.7638	0.5238	1.44768
too short	mh072920-03		0.588	0.2019	0.118717	6.8403	0.3493	2.38932	37.4785	0.3426	12.8401	435.507	0.0531	23.1254	2700.7	0.0531	143.407		0.1811	0.2488	0.0450577	1.1335	0.3767	0.426989	3.1177	0.3745	1.16758
	mh082920_02		0.1609	0.186	0.0299274	1.2473	0.0607	0.0757111	14.5463	0.6037	8.7816	39.103	0.1318	5.15378	3818.08	0.0178	67.9619		0.137	0.257	0.035209	3.2921	0.5899	1.94201	6.4349	0.1531	0.985183
	mh082920_03		0.1804	0.2441	0.0440356	3.8838	0.2599	1.0094	19.8461	0.4557	9.04387	1684.28	0.0154	25.9378	7460.12	0.0248	185.011		0.1317	0.1651	0.0217437	1.7522	0.1315	0.230414	4.1724	0.7034	2.93487
	mean		0.265078	0.187856	0.0486329	6.07843	0.205611	1.48236	26.1944	0.502989	12.7472	571.852	0.0685	21.2167	4639.91	0.0350222	149.389		0.130589	0.259889	0.0336254	2.31297	0.403533	1.09756	4.38676	0.378325	1.47988
	count		9	9	9	9	9	9	9	9	9	9	9	9	9	9	9		9	9	9	9	9	9	8	8	8
	SEM		0.0500807	0.0109887	0.00926701	1.14019	0.0353476	0.427725	2.93126	0.0299876	1.22939	203.933	0.0172631	5.24369	612.409	0.00533754	21.1646		0.00782261	0.0243302	0.0032344	0.357983	0.0681848	0.31106	0.523938	0.0671079	0.23309
				ratio	0.653315	0.346685		3.08985			17.3313			82.1311			95.5657				0.39314			0.367115			0.2778
				relative error	0.126476			0.903558			1.68056			20.411			13.5593				0.437676			0.233069			0.0525109

## Sheet: Fig2 & SFigs 1 & 2. N1-G815A
	rN1(G815A)/rN2A		Data in some form is used in Figure 2,Supplementary Figures 1 & 2, and Supplementary Tables 1-4.
EDTA	0.01 mM
pH	8	Overall							Clusters											Closed Components (ms, %)																					Open Components (ms, %)
dead time	20 us	I	length	# events	eq. Po	MCT	MOT		Tcrit	# events	Min Dur	Po	MCT	MOT	cluster	events/	interclusters	Pcluster		t1	a1	mean		t2	a2	mean		t3	a3	mean		t4	a4	mean		t5	a5	mean			t1	a1	mean	t2	a2	mean	t3	a3	mean
Comments	data file	(pA)	(min)			(ms)	(ms)		(ms)		(ms)				(sec)	cluster	(sec)					duration	ratio			duration	ratio			duration	ratio			duration				duration					duration			duration			duration
	ja020817-04	-7.5		24705	0.0088	35.39	0.3146													0.2872	0.0448	0.0128666	0.173872	3.6938	0.2301	0.849943	1.77072	21.1678	0.6579	13.9263	18.9216	62.168	0.0549	3.41302	13.2288	1062.48	0.0124	13.1747	8.42913		0.1422	0.5431	0.0772288	0.4426	0.4365	0.193195	1.1662	0.0204	0.0237905
	ja052317-03	-5.73		37654	0.0087	39.98	0.3492		336	74541		0.0101	34.1728	0.329	7.8	9556.54	1.5	0.83871		0.3135	0.0251	0.00786885	0.106336	7.7707	0.1105	0.858662	1.78888	32.0525	0.7223	23.1515	31.4559	78.9884	0.1359	10.7345	41.6067	828.411	0.00616	5.10301	3.26488		0.2139	0.6484	0.138693	0.5366	0.3513	0.188508	5.82	0.001	0.00582
	ja052517-04	-5.29		21880	0.0042	68.31	0.289		1874	43365		0.0051	56.55	0.269332	9.13	4749.73	1.986	0.821339		0.294	0.0172	0.0050568	0.0683351	25.5594	0.5322	13.6027	28.339	69.3333	0.4199	29.1131	39.5558	665.083	0.0277	18.4228	71.4062	2354.81	0.003	7.06442	4.51978		0.1687	0.6217	0.104881	0.4285	0.3509	0.150361
	ja020118-01	-6.0971		37423	0.0256	17.05	0.4473		144	74787		0.0272	15.961	0.4272	5.8	12894.3	0.6	0.90625		0.1984	0.0375	0.00744	0.100541	2.6436	0.0644	0.170248	0.354683	13.5663	0.7025	9.53033	12.9488	30.5807	0.1908	5.8348	22.6155	313.35	0.0047	1.47275	0.942256		0.1899	0.4552	0.0864425	0.6151	0.5378	0.330801
	ja053119-01	-8.1535		82240	0.014	22.5196	0.3191		248	162754		0.0181693	17.28	0.299	4.364	37294.7	1.3	0.77048		0.2151	0.0324	0.00696924	0.0941789	6.34	0.2683	1.70102	3.5438	19.5042	0.6442	12.5646	17.0715	73.0127	0.0491	3.58492	13.8951	765.39	0.0059	4.5158	2.88919		0.1346	0.5198	0.0699651	0.4658	0.4735	0.220556	1.28	0.0067	0.008576
	ja060519-05	-8.19		78343	0.009	27.23	0.2461		966	155595		0.011045	22.1	0.22	3.763	41348.7	1.092	0.775077		0.3263	0.0289	0.00943007	0.127433	10.07	0.434	4.37038	9.10496	31.84	0.5242	16.6905	22.6773	277.89	0.0117	3.25131	12.602	2522.3	0.0011	2.77453	1.77513		0.113	0.564	0.063732	0.3633	0.4321	0.156982	1.3876	0.0038	0.00527288
	ja060719-03	-6.5		78592	0.0095	22.07	0.211		211.64	156064		0.0113948	18.46	0.19	4.4	35469.1	0.89	0.831758		0.6294	0.0796	0.0501002	0.67703	5.6627	0.1621	0.917924	1.91234	21.3451	0.7186	15.3386	20.8405	71.92	0.034	2.44528	9.47783	570.7	0.0058	3.31006	2.11776		0.0943	0.6342	0.0598051	0.3439	0.3635	0.125008	2.7077	0.0023	0.00622771
	mh081320-02	-6.5543		253968	0.0211	16.1989	0.3495		208.003	506781		0.0228831	14.9471	0.329707	9.06809	55886.2	0.751477	0.923471		0.2222	0.0311	0.00691042	0.0933841	3.389	0.1842	0.624254	1.30053	14.192	0.6394	9.07436	12.3293	37.1898	0.1435	5.33674	20.685	612.831	0.0019	1.16438	0.744964		0.1748	0.5095	0.0890606	0.4781	0.4832	0.231018	1.2851	0.0073	0.00938123
	mh082120-02	-7.7433		168605	0.0104	26.4299	0.2773		303.259	335981		0.0121934	22.5552	0.257478	9.81857	34218.9	1.63921	0.856935		0.157399	0.03372	0.00530749	0.0717229	3.0664	0.1278	0.391886	0.816429	19.8706	0.6617	13.1484	17.8646	52.9395	0.174	9.21147	35.7034	1322.58	0.0028	3.70324	2.36931		0.1266	0.6151	0.0778717	0.4532	0.3826	0.173394	2.6716	0.0023	0.00614468
	mean	-6.86202			0.0123667	30.5754	0.311456		536.363	1509868	#DIV/0!	0.0147607	25.2533	0.290215	6.76796	28927.3	1.21984	0.840502		0.293722	0.0367022	0.0124389	0.168093	7.57729	0.234844	2.60967	5.43682	26.9858	0.6323	15.8375	21.5184	149.975	0.0912889	6.91499	26.8023	1150.32	0.00486222	4.6981	3.00582		0.150889	0.567889	0.0852977	0.458567	0.423489	0.196647	2.33117	0.00625714	0.00931614
	count	9		783410	9	9	9		8		0	8	8	8	8	8	8	8		9	9	9	9	9	9	9	9	9	9	9	9	9	9	9	9	9	9	9	9		9	9	9	9	9	9	7	7	7
	SEM	0.357046			0.00226795	5.38873	0.0227997		212.078		#DIV/0!	0.00260188	4.96155	0.0261817	0.872129	6322.75	0.167784	0.0194142		0.0461191	0.00594073	0.00477162	0.0644813	2.39246	0.0517812	1.43667	2.99306	5.72346	0.0331216	2.16612	2.94309	69.0063	0.023041	1.71878	6.66196	262.141	0.00112506	1.21995	0.78052		0.012883	0.0220649	0.00809689	0.0274969	0.0220882	0.0201443	0.63389	0.00251802	0.00247956
	p (t-test)	0.651436			6.62058e-16	0.000896981	1.93738e-11		0.0739043			2.80727e-20	0.0019714	2.11551e-11	0.000419719	0.696004	0.00919767	0.982169		0.0170614	3.29191e-17			0.0342169	0.18344			0.00387434	2.71039e-08			0.103922	0.0150481			0.879293	0.0162196				0.162963	6.62975e-10		0.000106121	0.64334		1.68244e-06	5.76057e-07
																						wt	0.074			wt	0.48			wt	0.736			wt	0.258			wt	1.563
[truncated: 2 more columns]

## Sheet: Fig2 & SFigs 1 & 2. N2A-G819A
	rN1/rN2A(G819A)		Data in some form is used in Figure 2,Supplementary Figures 1 & 2, and Supplementary Tables 1-4.
EDTA	0.01 mM
pH	8	Overall							Clusters											Closed Components (ms, %)																					Open Components (ms, %)
dead time	20 us	I	length	# events	eq. Po	MCT	MOT		Tcrit	# events	Min Dur	Po	MCT	MOT	cluster	events/	interclusters	Pcluster		t1	a1	mean		t2	a2	mean		t3	a3	mean		t4	a4	mean		t5	a5	mean			t1	a1	mean	t2	a2	mean	t3	a3	mean
Comments	data file	(pA)	(min)			(ms)	(ms)		(ms)		(ms)				(sec)	cluster	(sec)					duration	ratio			duration	ratio			duration	ratio			duration	ratio			duration	ratio				duration			duration			duration
	ja011817-01	-6.2		22905	0.021	125.67	2.73		446	43990		0.112	22.1579	2.76	1.996	22039.1	8.69	0.186786		0.2216	0.1815	0.0402204	0.543519	9.3439	0.2233	2.08649	4.34686	31.0453	0.5549	17.227	23.4063	208.281	0.0163	3.39499	13.1589	4184.86	0.024	100.437	64.2589		0.1267	0.2302	0.0291663	2.59	0.383	0.99197	4.3859	0.3868	1.69647
too short	ja041917-03	-7.8		2308	0.0093	190.442	1.79
	ja012918-02	-9.04		12184	0.0087	214.949	1.8874		171	22018		0.095	18.49	1.93073	1.06	20771.7	11.4	0.0850722		0.2103	0.1991	0.0418707	0.565821	11.9777	0.349	4.18022	8.70879	34.4745	0.4055	13.9794	18.9938	1523.11	0.0259	39.4486	152.901	6680.32	0.0205	136.947	87.6178		0.1177	0.371	0.0436667	1.6694	0.2031	0.339055	3.4833	0.4259	1.48354
	ja013018-01	-7.2865		22352	0.0252	112.86	2.9128		219	42640		0.152	16.38	2.95	1.901	22430.3	9.767	0.162924		0.2035	0.1756	0.0357346	0.4829	2.8302	0.0615	0.174057	0.362619	16.9063	0.6156	10.4075	14.1406	50.85	0.1211	6.15794	23.868	3396.91	0.0262	88.9991	56.9412		0.1423	0.2683	0.0381791	3.3764	0.6204	2.09472	6.8077	0.1112	0.757016
	ja060619-01	-7.43		11563	0.0082	300.719	2.4869		1222	22260		0.12852	16.86	2.4872	0.879	25324.2	13.2	0.0624334		0.2314	0.2082	0.0481775	0.651047	3.79	0.1671	0.633309	1.31939	17.9276	0.4911	8.80424	11.9623	528.073	0.0897	47.3681	183.597	5422.93	0.0439	238.067	152.314		0.1266	0.3324	0.0420818	4.0456	0.6676	2.70084
	mh072920-01	-5.5777		5187	0.0138	179.697	2.5164		486.917	9372		0.0608063	40.6143	2.61057	1.54763	6055.69	5.62138	0.215878		0.4476	0.1218	0.0545177	0.736725	7.661	0.1603	1.22806	2.55845	29.9428	0.5171	15.4834	21.0373	205.775	0.1377	28.3352	109.827	2126.21	0.0631	134.164	85.8373		0.1179	0.1509	0.0177911	2.0017	0.4987	0.998248	3.9284	0.3479	1.36669
	mh072920-02	-10.95		7143	0.0058	281.948	1.6513		766.2	13458		0.0562681	27.9444	1.6466	0.9774	13769.2	8.93338	0.0986199		0.142	0.1725	0.024495	0.331014	7.1317	0.2194	1.56469	3.25978	33.5824	0.5407	18.158	24.6712	471.694	0.0255	12.0282	46.6209	5969.01	0.0418	249.505	159.632		0.0943	0.3153	0.0297328	0.9558	0.1609	0.153788	2.7638	0.5238	1.44768
too short	mh072920-03	-7.0338		3814	0.009	182.422	1.6597		673.3	6951		0.053028	30.0448	1.66321	1.15061	6041.12	6.02974	0.160245		0.588	0.2019	0.118717	1.60429	6.8403	0.3493	2.38932	4.97774	37.4785	0.3426	12.8401	17.4458	435.507	0.0531	23.1254	89.6335	2700.7	0.0531	143.407	91.7514		0.1811	0.2488	0.0450577	1.1335	0.3767	0.426989	3.1177	0.3745	1.16758
	mh082920_02	-7.8526		35079	0.0348	82.5935	2.9821		195.468	68680		0.175856	14.0716	2.98648	1.35914	50532	5.57002	0.196148		0.1609	0.186	0.0299274	0.404424	1.2473	0.0607	0.0757111	0.157731	14.5463	0.6037	8.7816	11.9315	39.103	0.1318	5.15378	19.9759	3818.08	0.0178	67.9619	43.4817		0.137	0.257	0.035209	3.2921	0.5899	1.94201	6.4349	0.1531	0.985183
	mh082920_03	-6.6864		8002	0.0142	221.858	3.2069		1714.79	15434		0.143002	19.5614	3.24717	1.61762	9541.2	14.1954	0.102296		0.1804	0.2441	0.0440356	0.595076	3.8838	0.2599	1.0094	2.10292	19.8461	0.4557	9.04387	12.2879	1684.28	0.0154	25.9378	100.534	7460.12	0.0248	185.011	118.369		0.1317	0.1651	0.0217437	1.7522	0.1315	0.230414	4.1724	0.7034	2.93487
	mean	-7.5857			0.015	189.316	2.38235		654.964	244803	#DIV/0!	0.108498	22.9027	2.47577	1.3876	19611.6	9.26744	0.141156		0.265078	0.187856	0.0486329	0.657201	6.07843	0.205611	1.48236	3.08825	26.1944	0.502989	12.7472	17.3196	571.852	0.0685	21.2167	82.2352	4639.91	0.0350222	149.389	95.5781		0.130589	0.259889	0.0336254	2.31297	0.403533	1.09756	4.38676	0.378325	1.47988
	count	10		130537	10	10	10		9		0	9	9	9	9	9	9	9		9	9	9	9	9	9	9	9	9	9	9	9	9	9	9	9	9	9	9	9		9	9	9	9	9	9	8	8	8
	SEM	0.47993			0.0029311	22.1447	0.186286		173.398		#DIV/0!	0.0150438	2.83424	0.198071	0.134551	4575.54	1.07005	0.0183295		0.0500807	0.0109887	0.00926701	0.12523	1.14019	0.0353476	0.427725	0.891094	2.93126	0.0299876	1.22939	1.67037	203.933	0.0172631	5.24369	20.3244	612.409	0.00533754	21.1646	13.541		0.00782261	0.0243302	0.0032344	0.357983	0.0681848	0.31106	0.523938	0.0671079	0.23309
	p (t-test)	0.099287			4.79611e-16	1.47262e-05	9.91938e-10		0.0116487			8.42892e-19	6.45719e-05	2.39948e-09	1.23606e-08	0.111315	0.000117743	1.5714e-17		0.0607751	4.41814e-14		0.00463025	0.00369565	0.0185604		0.47042	6.16589e-05	3.61859e-07		0.237188	0.0275083	0.0270345		0.0274951	0.000366432	0.000234191		0.000130253		0.116773	0.138978		0.00685688	0.841045		3.24407e-06	0.0351044
																						wt	0.074			wt	0.48			wt	0.736			wt	0.258			wt	1.563
[truncated: 2 more columns]

## Sheet: Eq. Popen
	Eq. Popen
	N1N2A	N1G815A	N2AG819A
	0.72	0.0088	0.021
	0.69	0.0087	0.0093
	0.71	0.0042	0.0087
	0.7	0.0256	0.0252
	0.68	0.014	0.0082
	0.6196	0.009
	0.7235	0.0095	0.0138
			0.0058
	0.8434	0.0211	0.009
	0.571	0.0104	0.0348
	0.6485		0.0142
	0.6023
	0.7435
	0.7207
	0.7718
	0.6734
	0.524
	ANOVA: Single Factor										TUKEY HSD/KRAMER			alpha	0.05
											group	mean	n	ss	df	q-crit
	DESCRIPTION					Alpha	0.05				N1N2A	0.683856	16	0.0924081
	Group	Count	Sum	Mean	Variance	SS	Std Err	Lower	Upper		N1G815A	0.0123667	9	0.00037034
	N1N2A	16	10.9417	0.683856	0.00616054	0.0924081	0.0135173	0.656322	0.71139		N2AG819A	0.015	10	0.00077322
	N1G815A	9	0.1113	0.0123667	4.62925e-05	0.00037034	0.0180231	-0.0243452	0.0490785				35	0.0935517	32	3.475
	N2AG819A	10	0.15	0.015	8.59133e-05	0.00077322	0.0170982	-0.0198279	0.0498279		Q TEST
											group 1	group 2	mean	std err	q-stat	lower	upper	p-value	mean-crit	Cohen d
	ANOVA										N1N2A	N1G815A	0.67149	0.0159303	42.1517	0.616132	0.726847	5.88418e-15	0.0553579	12.4191
	Sources	SS	df	MS	F	P value	Eta-sq	RMSSE	Omega Sq		N1N2A	N2AG819A	0.668856	0.0154121	43.3981	0.615299	0.722413	5.88418e-15	0.0535571	12.3703
	Between Groups	3.90026	2	1.95013	667.055	8.21544e-27	0.976576	7.15613	0.974399		N1G815A	N2AG819A	0.00263333	0.0175667	0.149904	-0.0584111	0.0636778	0.993826	0.0610444	0.0487029
	Within Groups	0.0935517	32	0.00292349
	Total	3.99381	34	0.117465

## Sheet: eq MCT
	Eq. MCT
	N1N2A	N1G815A	N2AG819A
	2.3891	35.39	125.67
	2.76	39.98	190.442
	2.286	68.31	214.949
	2.16	17.05	112.86
	2.46	22.5196	300.719
	3.09	27.23
	1.8822	22.07	179.697
			281.948
	1.51	16.1989	182.422
	4.5683	26.4299	82.5935
	2.6839		221.858
	4.5709
	3.1187
	3.385
	2.3311
	3.0491
	5.2127
	ANOVA: Single Factor										TUKEY HSD/KRAMER			alpha	0.05
											group	mean	n	ss	df	q-crit
	DESCRIPTION					Alpha	0.05				N1N2A	2.96606	16	15.9324
	Group	Count	Sum	Mean	Variance	SS	Std Err	Lower	Upper		N1G815A	30.5754	9	2090.76
	N1N2A	16	47.457	2.96606	1.06216	15.9324	9.50344	-16.3918	22.3239		N2AG819A	189.316	10	44134.7
	N1G815A	9	275.178	30.5754	261.345	2090.76	12.6712	4.76489	56.3859				35	46241.4	32	3.475
	N2AG819A	10	1893.16	189.316	4903.86	44134.7	12.021	164.83	213.802		Q TEST
											group 1	group 2	mean	std err	q-stat	lower	upper	p-value	mean-crit	Cohen d
	ANOVA										N1N2A	N1G815A	27.6093	11.1999	2.46514	-11.3104	66.529	0.20512	38.9197	0.726298
	Sources	SS	df	MS	F	P value	Eta-sq	RMSSE	Omega Sq		N1N2A	N2AG819A	186.35	10.8356	17.1979	148.696	224.003	4.66516e-13	37.6537	4.90217
	Between Groups	226681	2	113341	78.4339	4.6118e-13	0.830569	2.64565	0.815661		N1G815A	N2AG819A	158.74	12.3504	12.8531	115.823	201.658	6.62973e-10	42.9177	4.17587
	Within Groups	46241.4	32	1445.04
	Total	272922	34	8027.13

## Sheet: eq MOT
	Eq. MOT
	N1N2A	N1G815A	N2AG819A
	6.0871	0.3146	2.73
	6.16	0.3492	1.79
	5.6106	0.289	1.8874
	4.94	0.4473	2.9128
	5.29	0.3191	2.4869
	5.0406	0.2461
	4.92	0.211	2.5164
			1.6513
	8.1369	0.3495	1.6597
	6.0799	0.2773	2.9821
	4.9525		3.2069
	6.9227
	9.0393
	8.7334
	7.8826
	6.2882
	5.7394
	ANOVA: Single Factor										TUKEY HSD/KRAMER			alpha	0.05
											group	mean	n	ss	df	q-crit
	DESCRIPTION					Alpha	0.05				N1N2A	6.36395	16	28.7053
	Group	Count	Sum	Mean	Variance	SS	Std Err	Lower	Upper		N1G815A	0.311456	9	0.0374276
	N1N2A	16	101.823	6.36395	1.91369	28.7053	0.249476	5.85578	6.87212		N2AG819A	2.38235	10	3.12323
	N1G815A	9	2.8031	0.311456	0.00467845	0.0374276	0.332635	-0.366099	0.98901				35	31.866	32	3.475
	N2AG819A	10	23.8235	2.38235	0.347026	3.12323	0.315565	1.73957	3.02513		Q TEST
											group 1	group 2	mean	std err	q-stat	lower	upper	p-value	mean-crit	Cohen d
	ANOVA										N1N2A	N1G815A	6.05249	0.29401	20.586	5.03081	7.07418	9.32587e-15	1.02169	6.06521
	Sources	SS	df	MS	F	P value	Eta-sq	RMSSE	Omega Sq		N1N2A	N2AG819A	3.9816	0.284446	13.9977	2.99315	4.97005	8.68171e-11	0.988451	3.98996
	Between Groups	234.217	2	117.108	117.601	1.79051e-15	0.88024	3.08256	0.869501		N1G815A	N2AG819A	2.07089	0.324212	6.38747	0.944257	3.19753	0.000232088	1.12664	2.07524
	Within Groups	31.866	32	0.995813
	Total	266.083	34	7.82596

## Sheet: Cluster Popen
	Cluster Popen
	N1N2A	N1G815A	N2AG819A
	0.83		0.112
	0.85	0.0101
	0.85	0.0051	0.095
	0.77	0.0272	0.152
	0.76	0.0181693	0.12852
	0.74	0.011045
	0.818	0.0113948	0.0608063
			0.0562681
	0.903727	0.0228831	0.053028
	0.746133	0.0121934	0.175856
	0.731989		0.143002
	0.835278
	0.851746
	0.837735
	0.848661
	0.859995
	0.751927
	ANOVA: Single Factor										TUKEY HSD/KRAMER			alpha	0.05
											group	mean	n	ss	df	q-crit
	DESCRIPTION					Alpha	0.05				N1N2A	0.811574	16	0.0420915
	Group	Count	Sum	Mean	Variance	SS	Std Err	Lower	Upper		N1G815A	0.0147607	8	0.000379107
	N1N2A	16	12.9852	0.811574	0.0028061	0.0420915	0.0110647	0.788977	0.834172		N2AG819A	0.108498	9	0.0162947
	N1G815A	8	0.118086	0.0147607	5.41581e-05	0.000379107	0.0156479	-0.0171965	0.0467179				33	0.0587654	30	3.486
	N2AG819A	9	0.97648	0.108498	0.00203684	0.0162947	0.0147529	0.0783682	0.138627		Q TEST
											group 1	group 2	mean	std err	q-stat	lower	upper	p-value	mean-crit	Cohen d
	ANOVA										N1N2A	N1G815A	0.796814	0.0135514	58.7992	0.749573	0.844054	3.9968e-15	0.0472404	18.0035
	Sources	SS	df	MS	F	P value	Eta-sq	RMSSE	Omega Sq		N1N2A	N2AG819A	0.703077	0.0130399	53.9174	0.65762	0.748534	3.9968e-15	0.045457	15.8856
	Between Groups	4.63888	2	2.31944	1184.09	2.87487e-29	0.98749	9.84007	0.986245		N1G815A	N2AG819A	0.0937371	0.015207	6.16408	0.0407255	0.146749	0.000404848	0.0530116	2.11793
	Within Groups	0.0587654	30	0.00195885
	Total	4.69764	32	0.146801

## Sheet: cluster MCT
	Cluster MCT
	N1N2A	N1G815A	N2AG819A
	1.30854		22.1579
	1.2323	34.1728
	1.3956	56.55	18.49
	1.44189	15.961	16.38
	1.56462	17.28	16.86
	1.70106	22.1
	1.06	18.46	40.6143
			27.9444
	0.845476	14.9471	30.0448
	2.04982	22.5552	14.0716
	1.79427		19.5614
	1.34665
	1.55393
	1.67302
	1.38566
	1.00347
	1.87864
	ANOVA: Single Factor										TUKEY HSD/KRAMER			alpha	0.05
											group	mean	n	ss	df	q-crit
	DESCRIPTION					Alpha	0.05				N1N2A	1.45218	16	1.60086
	Group	Count	Sum	Mean	Variance	SS	Std Err	Lower	Upper		N1G815A	25.2533	8	1378.55
	N1N2A	16	23.2349	1.45218	0.106724	1.60086	2.01996	-2.67313	5.5775		N2AG819A	22.9027	9	578.368
	N1G815A	8	202.026	25.2533	196.936	1378.55	2.85666	19.4192	31.0873				33	1958.52	30	3.486
	N2AG819A	9	206.124	22.9027	72.296	578.368	2.69328	17.4023	28.4031		Q TEST
											group 1	group 2	mean	std err	q-stat	lower	upper	p-value	mean-crit	Cohen d
	ANOVA										N1N2A	N1G815A	23.8011	2.47394	9.62072	15.1769	32.4252	4.4745e-07	8.62415	2.94573
	Sources	SS	df	MS	F	P value	Eta-sq	RMSSE	Omega Sq		N1N2A	N2AG819A	21.4505	2.38055	9.01075	13.1519	29.7491	1.46043e-06	8.29859	2.65482
	Between Groups	4217.17	2	2108.59	32.2987	3.30092e-08	0.682866	1.62327	0.654802		N1G815A	N2AG819A	2.35055	2.77617	0.846688	-7.32719	12.0283	0.82187	9.67774	0.290915
	Within Groups	1958.52	30	65.284
	Total	6175.69	32	192.99

## Sheet: cluster MOT
	Cluster MOT
	N1N2A	N1G815A	N2AG819A
	6.03		2.76
	6.14918	0.329
	5.59	0.269332	1.93073
	4.84	0.4272	2.95
	5.27584	0.299	2.4872
	4.96	0.22
	4.91257	0.19	2.61057
			1.6466
	8.11512	0.329707	1.66321
	6.06498	0.257478	2.98648
	4.93656		3.24717
	6.91335
	9.02641
	8.72389
	7.86706
	6.27339
	5.73639
	ANOVA: Single Factor										TUKEY HSD/KRAMER			alpha	0.05
											group	mean	n	ss	df	q-crit
	DESCRIPTION					Alpha	0.05				N1N2A	6.33842	16	29.1448
	Group	Count	Sum	Mean	Variance	SS	Std Err	Lower	Upper		N1G815A	0.290215	8	0.038387
	N1N2A	16	101.415	6.33842	1.94299	29.1448	0.258231	5.81104	6.8658		N2AG819A	2.47577	9	2.82471
	N1G815A	8	2.32172	0.290215	0.00548385	0.038387	0.365194	-0.45561	1.03604				33	32.0079	30	3.486
	N2AG819A	9	22.282	2.47577	0.353089	2.82471	0.344308	1.7726	3.17894		Q TEST
											group 1	group 2	mean	std err	q-stat	lower	upper	p-value	mean-crit	Cohen d
	ANOVA										N1N2A	N1G815A	6.04821	0.316267	19.1237	4.9457	7.15071	8.37108e-14	1.10251	5.85542
	Sources	SS	df	MS	F	P value	Eta-sq	RMSSE	Omega Sq		N1N2A	N2AG819A	3.86265	0.304328	12.6924	2.80176	4.92354	1.5856e-09	1.06089	3.73953
	Between Groups	217.417	2	108.708	101.889	4.2148e-14	0.871673	2.96499	0.859441		N1G815A	N2AG819A	2.18556	0.354904	6.15816	0.948362	3.42276	0.000409556	1.2372	2.1159
	Within Groups	32.0079	30	1.06693
	Total	249.425	32	7.79452

[truncated: 42 more sheets: Intraclusters, Interclusters, tau4 meanduration, tau5 meanduration, tau1 meanduration, tau2 meanduration, tau3 meanduration, Fig 3b-c N1N2B Pore, Fig 3b-c N1 G-A Pore, Fig 3b-c N2A G-A Pore, SFig 3. N1N2B-Waters, SFig 3. N1 G-A waters, SFig 3. N2B G-A waters, Fig 3d-e & SFig 4 N1N2B, Fig 3d-e & SFig 4 N1 G-A, Fig 3d-e & SFig 4 N2A G-A, Fig 3f-g Dia, Fig 4a-d & SFig 5-7. A650Y, Fig 4a-d & SFig 5-7, Fig 4a-d & SFig 5-7. A-Y N1G-A …]
